# Supplementary material for: Identification and Analysis of Sex-Biased MicroRNAs in Human Diseases
Source: Genes (Basel). 2023 Aug 25;14(9):1688. doi: 10.3390/genes14091688 (PMC10531062; doi:10.3390/genes14091688)
Supplement: Supplementary file 1 [file genes-14-01688-s001.zip]

Archive with 1 entries (1 files):
- genes-2546597-supplementary.pdf
